# Supplementary material for: Elevated SNRPA1, as a Promising Predictor Reflecting Severe Clinical Outcome via Effecting Tumor Immunity for ccRCC, Is Related to Cell Invasion, Metastasis, and Sunitinib Sensitivity
Source: Front Immunol. 2022 Feb 23;13:842069. doi: 10.3389/fimmu.2022.842069 (PMC8904888; doi:10.3389/fimmu.2022.842069)
Supplement: Supplementary Table 1 — Clinical features of the patients enrolled in SMMU cohort. [file DataSheet_1.zip]

Archive with 1 entries (1 files):
- TableS1.XLSX
