# Supplementary material for: Elevated SNRPA1, as a Promising Predictor Reflecting Severe Clinical Outcome via Effecting Tumor Immunity for ccRCC, Is Related to Cell Invasion, Metastasis, and Sunitinib Sensitivity
Source: Front Immunol. 2022 Feb 23;13:842069. doi: 10.3389/fimmu.2022.842069 (PMC8904888; doi:10.3389/fimmu.2022.842069)
Supplement: Supplementary Table 1 — Clinical features of the patients enrolled in SMMU cohort. [file DataSheet_1.zip › TableS1.XLSX]

## Sheet: Descr
	[ALL] N=40	N
T:		40
T1	20 (50.0%)
T2	8 (20.0%)
T3	11 (27.5%)
T4	1 (2.50%)
grade:		40
G1	2 (5.00%)
G2	17 (42.5%)
G3	13 (32.5%)
G4	7 (17.5%)
GX	1 (2.50%)
stage:		40
i	20 (50.0%)
ii	7 (17.5%)
iii	8 (20.0%)
iv	5 (12.5%)
sex:		40
female	16 (40.0%)
male	24 (60.0%)
age	59.2 (10.6)	40
